# Supplementary material for: A Preprocessing Pipeline for Pupillometry Signal from Multimodal iMotion Data
Source: Sensors (Basel). 2025 Jul 31;25(15):4737. doi: 10.3390/s25154737 (PMC12349379; doi:10.3390/s25154737)
Supplement: Supplementary file 1 [file sensors-25-04737-s001.zip]

Archive with 10 entries (7 files):
- Supplementary files/
- Supplementary files/code/
- Supplementary files/code/Example.py
- Supplementary files/code/Pupil_Preprocessing_Functions.py
- Supplementary files/code/readme.txt
- Supplementary files/code/requirements.txt
- Supplementary files/pupil data in different interpolation method/
- Supplementary files/pupil data in different interpolation method/Figure S1.png
- Supplementary files/pupil data in different interpolation method/Figure S2.png
- Supplementary files/pupil data in different interpolation method/Figure S3.png
