# Supplementary material for: A Preprocessing Pipeline for Pupillometry Signal from Multimodal iMotion Data
Source: Sensors (Basel). 2025 Jul 31;25(15):4737. doi: 10.3390/s25154737 (PMC12349379; doi:10.3390/s25154737)
Supplement: Supplementary file 1 [file sensors-25-04737-s001.zip › Supplementary files/code/requirements.txt]

pandas==2.2.3
numpy==2.2.4
scipy==1.15.2
scikit-learn==1.6.1
matplotlib==3.10.1
